# Supplementary material for: A Supplement with Bromelain, Lentinula edodes, and Quercetin: Antioxidant Capacity and Effects on Morphofunctional and Fecal Parameters (Calprotectin, Cortisol, and Intestinal Fermentation Products) in Kennel Dogs
Source: Vet Sci. 2023 Jul 27;10(8):486. doi: 10.3390/vetsci10080486 (PMC10459215; doi:10.3390/vetsci10080486)
Supplement: Supplementary file 1 [file vetsci-10-00486-s001.zip]

Archive with 1 entries (1 files):
- vetsci-2443979-supplementary.pdf
